# Supplementary material for: Canagliflozin Delays Aging of HUVECs Induced by Palmitic Acid via the ROS/p38/JNK Pathway
Source: Antioxidants (Basel). 2023 Mar 30;12(4):838. doi: 10.3390/antiox12040838 (PMC10135379; doi:10.3390/antiox12040838)
Supplement: Supplementary file 1 [file antioxidants-12-00838-s001.zip]

Archive with 1 entries (1 files):
- antioxidants-2258424-supplementary.pdf
